# Supplementary material for: Zooming in and out: a holistic framework for research on maternal, late foetal and newborn survival and health
Source: Health Policy Plan. 2021 Dec 9;37(5):565–74. doi: 10.1093/heapol/czab148 (PMC9113153; doi:10.1093/heapol/czab148)
Supplement: czab148_Supp [file czab148_supp.zip]

Archive with 1 entries (1 files):
- 2021.12.15 Exemplars MNH conceptual framework paper_web annexes.docx
